# Supplementary material for: Randomised trial of population‐based BRCA testing in Ashkenazi Jews: long‐term secondary lifestyle behavioural outcomes
Source: BJOG. 2022 Jul 13;129(12):1970–80. doi: 10.1111/1471-0528.17253 (PMC9796935; doi:10.1111/1471-0528.17253)
Supplement: Supplementary file 1 — Table S1 [file BJO-129-1970-s001.zip]

Archive with 2 entries (2 files):
- BJO_17253_Revsn_Lifestyle_Suppl_table_BJOG_vR3.docx
- Revsn_Lifestyle_Suppl_table_BJOG_vR3.docx
